# Supplementary material for: Bioinformatics analysis of genes associated with disulfidptosis in spinal cord injury
Source: PLoS One. 2025 Feb 14;20(2):e0318016. doi: 10.1371/journal.pone.0318016 (PMC11828381; doi:10.1371/journal.pone.0318016)
Supplement: S6 Table — (XLSX) [file pone.0318016.s007.xlsx]

## Sheet: Sheet1
gene	TF	drug
CAPZB	STAT1	guttiferone k
CAPZB	STAT1	picoplatin
CAPZB	STAT1	cisplatin
CAPZB	STAT1	garcinol
CAPZB	STAT1	ipriflavone
CAPZB	STAT1	chembl:chembl85826
SLC3A2	CREB1	denatured ethanol
SLC3A2	CREB1	nicotine polacrilex
SLC3A2	CREB1	lithium
SLC3A2	CREB1	citalopram
SLC3A2	JUND	clozapine
SLC3A2	SP1	terameprocol
SLC3A2	STAT3	stat3 inhibitor opb-51602
SLC3A2	STAT3	chembl:chembl2062869
SLC3A2	STAT3	celecoxib
SLC3A2	STAT3	cucurbitacin e
SLC3A2	STAT3	curcumin/doxorubicin-encapsulating nanoparticle imx-110
SLC3A2	STAT3	chembl:chembl1687979
SLC3A2	STAT3	stat3 inhibitor opb-31121
SLC3A2	STAT3	recombinant interleukin
SLC3A2	STAT3	cucurbitacin b
SLC3A2	STAT3	recombinant interferon
SLC3A2	STAT3	ciglitazone
SLC3A2	STAT3	niclosamide
SLC3A2	STAT3	golotimod
SLC3A2	STAT3	chembl:chembl578504
SLC3A2	STAT3	acitretin
SLC3A2	STAT3	chembl:chembl530664
SLC3A2	STAT3	azd-1480
SLC3A2	STAT3	chembl:chembl2062862
SLC3A2	STAT3	stat3 inhibitor wp1066
SLC3A2	STAT3	chembl:chembl2062868
SLC3A2	STAT3	digitoxin
SLC3A2	STAT3	bardoxolone methyl
SLC3A2	STAT3	atiprimod
SLC3A2	STAT3	pyrimethamine
SLC3A2	STAT3	ochromycinone
SLC3A2	STAT3	digoxin
SLC3A2	STAT3	chembl:chembl2062863
SLC3A2	STAT3	ouabain
SLC3A2	STAT3	cosmomycin c
TLN1	RELA	chembl:chembl85826
TLN1	RELA	chrysoeriol
TLN1	RELA	gefitinib
TLN1	RELA	chembl:chembl201325
TLN1	RELA	quercetagetin
TLN1	RELA	morusinol
TLN1	RELA	voriconazole
TLN1	RELA	gossypetin
TLN1	RELA	chembl:chembl428789
TLN1	RELA	mulberrofuran h
TLN1	RELA	chembl:chembl1940084
TLN1	RELA	chembl:chembl408850
TLN1	RELA	rutin
TLN1	RELA	bromopyrogallol red
TLN1	RELA	pyrocatechol violet
TLN1	RELA	quercetin
TLN1	RELA	antisense oligonucleotides
TLN1	RELA	chembl:chembl502774
TLN1	RELA	4',7-dimethoxy-5-hydroxygenistein
TLN1	RELA	edasalonexent
TLN1	RELA	chembl:chembl8483
TLN1	RELA	6,4'-dimethoxyflavone
TLN1	RELA	chembl:chembl1405979
TLN1	RELA	kaempferide
TLN1	RELA	resveratrol
TLN1	RELA	parthenolide
TLN1	RELA	andrographolide
TLN1	RELA	luteolin
TLN1	RELA	chembl:chembl2094789
TLN1	RELA	isoliquiritigenin
TLN1	RELA	chembl:chembl84010
TLN1	RELA	dehydroxymethylepoxyquinomicin
TLN1	RELA	pectolinarigenin
TLN1	RELA	chembl:chembl260560
TLN1	RELA	indoprofen
TLN1	RELA	apigenin
TLN1	RELA	isorhamnetin
TLN1	RELA	sorbinil
TLN1	RELA	tamarixetin
TLN1	RELA	plumbagin
TLN1	RELA	pyrrolidine dithiocarbamate
TLN1	RELA	cynaropicrin
TLN1	RELA	chembl:chembl406557
TLN1	RELA	cudraflavone b
TLN1	RELA	chembl:chembl602718
TLN1	RELA	acacetin
TLN1	RELA	chembl:chembl528694
TLN1	RELA	diosmetin
TLN1	RELA	dexamethasone
TLN1	RELA	kaempherol
TLN1	RELA	pyrogallol red
TLN1	RELA	artesunate
TLN1	RELA	frentizole
TLN1	JUN	bupropion hydrochloride
TLN1	JUN	bruceantin
TLN1	JUN	diphenhydramine hydrochloride
TLN1	JUN	clotrimazole
TLN1	JUN	nafronyl oxalate
TLN1	JUN	sergeolide
TLN1	JUN	cridanimod
TLN1	JUN	benzenethiol
TLN1	JUN	butinoline
TLN1	JUN	neochamaejasmin a
TLN1	JUN	rotenone
TLN1	JUN	quinapril hydrochloride
TLN1	JUN	vinorelbine tartrate
TLN1	JUN	colchicine
TLN1	JUN	holacanthone
TLN1	JUN	mechlorethamine hydrochloride
TLN1	JUN	sodium selenite
TLN1	JUN	isoliquiritigenin
TLN1	JUN	eflornithine
TLN1	JUN	gemfibrozil
TLN1	JUN	chembl:chembl275260
TLN1	JUN	benzo[b]fluoranthene
TLN1	JUN	amineptin
TLN1	JUN	carboxymethyl-trimethyl-arsonium
TLN1	JUN	retinylretinoate
TLN1	JUN	sangivamycin
TLN1	JUN	cinnarizine
TLN1	JUN	azelastine hydrochloride
TLN1	JUN	vinblastine sulfate
TLN1	JUN	arsenic trioxide
TLN1	JUN	irisolidone
TLN1	JUN	triflupromazine hydrochloride
TLN1	JUN	lipoic acid, alpha
TLN1	JUN	ciprofibrate
TLN1	JUN	clofibrate
TLN1	JUN	methimazole
TLN1	JUN	sertraline hydrochloride
TLN1	JUN	tropisetron
TLN1	JUN	patulin
TLN1	JUN	copper chloride
TLN1	JUN	9-anthroic acid
TLN1	JUN	atomoxetine hydrochloride
TLN1	JUN	fenofibrate
TLN1	JUN	chembl:chembl477052
TLN1	JUN	(-)-camphor
TLN1	JUN	2-mercaptopyrimidine
